# Supplementary material for: RTA404, an Activator of Nrf2, Activates the Checkpoint Kinases and Induces Apoptosis through Intrinsic Apoptotic Pathway in Malignant Glioma
Source: J Clin Med. 2021 Oct 20;10(21):4805. doi: 10.3390/jcm10214805 (PMC8585078; doi:10.3390/jcm10214805)
Supplement: Supplementary file 1 [file jcm-10-04805-s001.zip]

Archive with 6 entries (6 files):
- 1.U87MG Prestoblue assay.xlsx
- 2.U87MG Annexin V-FITC PI stain.xlsx
- 3.U87MB JC-1.xlsx
- 4.U87MG Caspase 3.xlsx
- 5.U87MG MPM2.xlsx
- 6.U87MG Western Blot.xlsx
