# Supplementary material for: RTA404, an Activator of Nrf2, Activates the Checkpoint Kinases and Induces Apoptosis through Intrinsic Apoptotic Pathway in Malignant Glioma
Source: J Clin Med. 2021 Oct 20;10(21):4805. doi: 10.3390/jcm10214805 (PMC8585078; doi:10.3390/jcm10214805)
Supplement: Supplementary file 1 [file jcm-10-04805-s001.zip › 1.U87MG Prestoblue assay.xlsx]

## Sheet: 工作表1
24 hr
100	73.1108	38.2652	29.8113
0	0.878483	0.252724	1.90335
0	1	1.5	2
48 hr
100	17.3029	3.84602	1.66062
0	0.757144	0.0857806	0.213188
0	1	1.5	2
72 hr
100	31.1101	10.8123	10.4896
0	0.359639	0.184595	0.268405
0	1	1.5	2
