# Supplementary material for: RTA404, an Activator of Nrf2, Activates the Checkpoint Kinases and Induces Apoptosis through Intrinsic Apoptotic Pathway in Malignant Glioma
Source: J Clin Med. 2021 Oct 20;10(21):4805. doi: 10.3390/jcm10214805 (PMC8585078; doi:10.3390/jcm10214805)
Supplement: Supplementary file 1 [file jcm-10-04805-s001.zip › 2.U87MG Annexin V-FITC PI stain.xlsx]

## Sheet: N1-N3
N1
0			1				UL	UR	LL	LR
						0	0.01	2.66	96.85	0.48
						DMSO	0.07	2.2	96.09	0.83
						1	0.12	2.29	97.07	0.52
						1.5	0.02	3.49	96.05	0.44
						2	0.06	3.29	96.01	0.64
							Control	Necrosis	Total apoptosis
						0	96.85	0.01	3.14
						DMSO	96.09	0.07	3.03
						1	97.07	0.12	2.81
						1.5	96.05	0.02	3.93
1.5			2			2	96.01	0.06	3.93
DMSO
N2
0			1				UL	UR	LL	LR
						0	0.03	1.79	97.74	0.44
						DMSO	0	1.65	97.47	0.88
						1	0.08	2.14	97.24	0.54
						1.5	0.09	2.45	96.86	0.6
						2	0.01	2.82	96.43	0.74
							Control	Necrosis	Total apoptosis
						0	97.74	0.03	2.23
						DMSO	97.47	0	2.53
						1	97.24	0.08	2.68
						1.5	96.86	0.09	3.05
1.5			2			2	96.43	0.01	3.56
DMSO
N3
0			1
							UL	UR	LL	LR
						0	0.02	1.4	98.17	0.41
						DMSO	0.03	1.31	97.8	0.86
						1	0.05	1.75	97.73	0.47
						1.5	0.03	2.03	97.45	0.49
						2	0.04	2.77	96.58	0.61
							Control	Necrosis	Total apoptosis
						0	98.17	0.02	1.81
						DMSO	97.8	0.03	2.17
						1	97.73	0.05	2.22
1.5			2			1.5	97.45	0.03	2.52
						2	96.58	0.04	3.38
DMSO

## Sheet: N3平均
N1					N3平均
	Control	Necrosis	Total apoptosis			Necrosis	Total apoptosis											N3平均
0	96.85	0.01	3.14		0	0.02	2.39333												Necrosis	Total apoptosis
DMSO	96.09	0.07	3.03		DMSO	0.0333333	2.57667											DMSO	0.0333333	2.57667
1	97.07	0.12	2.81		1	0.0833333	2.57											0	0.02	2.39333
1.5	96.05	0.02	3.93		1.5	0.0466667	3.16667											1	0.0833333	2.57
2	96.01	0.06	3.93		2	0.0366667	3.62333											1.5	0.0466667	3.16667
N2					N3誤差													2	0.0366667	3.62333
	Control	Necrosis	Total apoptosis			Necrosis	Total apoptosis											N3誤差
0	97.74	0.03	2.23		0	0.01	0.679877												Necrosis	Total apoptosis
DMSO	97.47	0	2.53		DMSO	0.0351188	0.431895											DMSO	0.0351188	0.431895
1	97.24	0.08	2.68		1	0.0351188	0.31											0	0.01	0.679877
1.5	96.86	0.09	3.05		1.5	0.0378594	0.712203											1	0.0351188	0.31
2	96.43	0.01	3.56		2	0.0251661	0.280416											1.5	0.0378594	0.712203
N3																		2	0.0251661	0.280416
	Control	Necrosis	Total apoptosis
0	98.17	0.02	1.81
DMSO	97.8	0.03	2.17
1	97.73	0.05	2.22
1.5	97.45	0.03	2.52
2	96.58	0.04	3.38
Necrosis P value								Total Apoptosis P value
0	DMSO							0	DMSO
0.01	0.07							3.14	3.03
0.03	0							2.23	2.53
0.02	0.03							1.81	2.17
單因子變異數分析								單因子變異數分析
摘要								摘要
組	個數	總和	平均	變異數				組	個數	總和	平均	變異數
欄 1	3	0.06	0.02	0.0001				欄 1	3	7.18	2.39333	0.462233
欄 2	3	0.1	0.0333333	0.00123333				欄 2	3	7.73	2.57667	0.186533
ANOVA								ANOVA
變源	SS	自由度	MS	F	P-值	臨界值		變源	SS	自由度	MS	F	P-值	臨界值
組間	0.000266667	1	0.000266667	0.4	0.561438	7.70865		組間	0.0504167	1	0.0504167	0.155423	0.713521	7.70865
組內	0.00266667	4	0.000666667					組內	1.29753	4	0.324383
總和	0.00293333	5						總和	1.34795	5
0	1							0	1
0.01	0.12							3.14	2.81
0.03	0.08							2.23	2.68
0.02	0.05							1.81	2.22
單因子變異數分析								單因子變異數分析
摘要								摘要
組	個數	總和	平均	變異數				組	個數	總和	平均	變異數
欄 1	3	0.06	0.02	0.0001				欄 1	3	7.18	2.39333	0.462233
欄 2	3	0.25	0.0833333	0.00123333				欄 2	3	7.71	2.57	0.0961
ANOVA					**			ANOVA
變源	SS	自由度	MS	F	P-值	臨界值		變源	SS	自由度	MS	F	P-值	臨界值
組間	0.00601667	1	0.00601667	9.025	0.0397784	7.70865		組間	0.0468167	1	0.0468167	0.167701	0.703143	7.70865
組內	0.00266667	4	0.000666667					組內	1.11667	4	0.279167
總和	0.00868333	5						總和	1.16348	5
0	1.5							0	1.5
0.01	0.02							3.14	3.93
0.03	0.09							2.23	3.05
0.02	0.03							1.81	2.52
單因子變異數分析								單因子變異數分析
摘要								摘要
組	個數	總和	平均	變異數				組	個數	總和	平均	變異數
欄 1	3	0.06	0.02	0.0001				欄 1	3	7.18	2.39333	0.462233
欄 2	3	0.14	0.0466667	0.00143333				欄 2	3	9.5	3.16667	0.507233
ANOVA					*			ANOVA					*
變源	SS	自由度	MS	F	P-值	臨界值		變源	SS	自由度	MS	F	P-值	臨界值
組間	0.00106667	1	0.00106667	1.3913	0.303548	7.70865		組間	0.897067	1	0.897067	1.85064	0.245323	7.70865
組內	0.00306667	4	0.000766667					組內	1.93893	4	0.484733
總和	0.00413333	5						總和	2.836	5
0	2							0	2
0.01	0.06							3.14	3.93
0.03	0.01							2.23	3.56
0.02	0.04							1.81	3.38
單因子變異數分析								單因子變異數分析
摘要								摘要
組	個數	總和	平均	變異數				組	個數	總和	平均	變異數
欄 1	3	0.06	0.02	0.0001				欄 1	3	7.18	2.39333	0.462233
欄 2	3	0.11	0.0366667	0.000633333				欄 2	3	10.87	3.62333	0.0786333
ANOVA					*			ANOVA					**
變源	SS	自由度	MS	F	P-值	臨界值		變源	SS	自由度	MS	F	P-值	臨界值
組間	0.000416667	1	0.000416667	1.13636	0.34649	7.70865		組間	2.26935	1	2.26935	8.39153	0.0442591	7.70865
組內	0.00146667	4	0.000366667					組內	1.08173	4	0.270433
總和	0.00188333	5						總和	3.35108	5
