# Supplementary material for: RTA404, an Activator of Nrf2, Activates the Checkpoint Kinases and Induces Apoptosis through Intrinsic Apoptotic Pathway in Malignant Glioma
Source: J Clin Med. 2021 Oct 20;10(21):4805. doi: 10.3390/jcm10214805 (PMC8585078; doi:10.3390/jcm10214805)
Supplement: Supplementary file 1 [file jcm-10-04805-s001.zip › 3.U87MB JC-1.xlsx]

## Sheet: N1-N3
N1								Dimer(Red)		Mono(Green)
0			1					UL	UR	LL	LR
							0	44.09	0.47	55.44	0
							DMSO	19.65	0.26	80.09	0
							1	38.56	0.61	60.83	0
							1.5	17.47	0.22	82.31	0
							2	15.29	0.22	84.49	0
							N1	Agreggates (Red)	Monomers (Green)
							0	44.56	55.44
1.5			2				DMSO	19.91	80.09
							1	39.17	60.83
							1.5	17.69	82.31
							2	15.51	84.49
DMSO
N2
0			1					Dimer(Red)		Mono(Green)
								UL	UR	LL	LR
							0	26.53	0.28	73.19	0
							DMSO	42.79	0.36	56.85	0
							1	52.88	0.89	46.23	0
							1.5	28.19	0.35	71.46	0
							2	22.9	0.22	76.88	0
							N2	Agreggates (Red)	Monomers (Green)
1.5			2				0	26.81	73.19
							DMSO	43.15	56.85
							1	53.77	46.23
							1.5	28.54	71.46
							2	23.12	76.88
DMSO
N3
DMSO			2					Dimer(Red)		Mono(Green)
								UL	UR	LL	LR
							0	51.12	0.56	48.32	0
							DMSO	36.04	0.63	63.33	0
							1	71.18	1.06	27.76	0
							1.5	58.92	0.68	40.4	0
							2	62.91	0.59	36.5	0
							N3	Agreggates (Red)	Monomers (Green)
1.5			1				0	51.68	48.32
							DMSO	36.67	63.33
							1	72.24	27.76
							1.5	59.6	40.4
							2	63.5	36.5
0

## Sheet: N3平均
N1	Agreggates (Red)	Monomers (Green)		N3平均						N2平均					N2平均
0	44.56	55.44			Agreggates (Red)	Monomers (Green)					Agreggates (Red)	Monomers (Green)				Agreggates (Red)	Monomers (Green)
DMSO	19.91	80.09		0	41.0167	58.9833				0	35.685	64.315			DMSO	31.53	68.47
1	39.17	60.83		DMSO	33.2433	66.7567				DMSO	31.53	68.47			0	35.685	64.315
1.5	17.69	82.31		1	55.06	44.94				1	46.47	53.53			1	46.47	53.53
2	15.51	84.49		1.5	35.2767	64.7233				1.5	23.115	76.885			1.5	23.115	76.885
				2	34.0433	65.9567				2	19.315	80.685			2	19.315	80.685
N2	Agreggates (Red)	Monomers (Green)		N3誤差						N2誤差					N2誤差
0	26.81	73.19			Agreggates (Red)	Monomers (Green)					Agreggates (Red)	Monomers (Green)				Agreggates (Red)	Monomers (Green)
DMSO	43.15	56.85		0	12.808	12.808				0	12.5511	12.5511			DMSO	16.4332	16.4332
1	53.77	46.23		DMSO	11.993	11.993				DMSO	16.4332	16.4332			0	12.5511	12.5511
1.5	28.54	71.46		1	16.5727	16.5727				1	10.3238	10.3238			1	10.3238	10.3238
2	23.12	76.88		1.5	21.752	21.752				1.5	7.67211	7.67211			1.5	7.67211	7.67211
				2	25.7924	25.7924				2	5.38108	5.38108			2	5.38108	5.38108
N3	Agreggates (Red)	Monomers (Green)
0	51.68	48.32
DMSO	36.67	63.33
1	72.24	27.76
1.5	59.6	40.4
2	63.5	36.5
Agreggates P value								Monomers P value
0	DMSO							0	DMSO
44.56	19.91							55.44	80.09
26.81	43.15							73.19	56.85
51.68	36.67							48.32	63.33
單因子變異數分析								單因子變異數分析
摘要								摘要
組	個數	總和	平均	變異數				組	個數	總和	平均	變異數
欄 1	3	123.05	41.0167	164.046				欄 1	3	176.95	58.9833	164.046
欄 2	3	99.73	33.2433	143.831				欄 2	3	200.27	66.7567	143.831
ANOVA					*			ANOVA					*
變源	SS	自由度	MS	F	P-值	臨界值		變源	SS	自由度	MS	F	P-值	臨界值
組間	90.6371	1	90.6371	0.588788	0.485674	7.70865		組間	90.6371	1	90.6371	0.588788	0.485674	7.70865
組內	615.753	4	153.938					組內	615.753	4	153.938
總和	706.39	5						總和	706.39	5
								0	1
0	1							55.44	60.83
44.56	39.17							73.19	46.23
26.81	53.77							48.32	27.76
51.68	72.24
								單因子變異數分析
單因子變異數分析
								摘要
摘要								組	個數	總和	平均	變異數
組	個數	總和	平均	變異數				欄 1	3	176.95	58.9833	164.046
欄 1	3	123.05	41.0167	164.046				欄 2	3	134.82	44.94	274.654
欄 2	3	165.18	55.06	274.654
								ANOVA					*
ANOVA					*			變源	SS	自由度	MS	F	P-值	臨界值
變源	SS	自由度	MS	F	P-值	臨界值		組間	295.823	1	295.823	1.34863	0.310095	7.70865
組間	295.823	1	295.823	1.34863	0.310095	7.70865		組內	877.4	4	219.35
組內	877.4	4	219.35
								總和	1173.22	5
總和	1173.22	5
0	1.5							0	1.5
44.56	17.69							55.44	82.31
26.81	28.54							73.19	71.46
51.68	59.6							48.32	40.4
單因子變異數分析								單因子變異數分析
摘要								摘要
組	個數	總和	平均	變異數				組	個數	總和	平均	變異數
欄 1	3	123.05	41.0167	164.046				欄 1	3	176.95	58.9833	164.046
欄 2	3	105.83	35.2767	473.149				欄 2	3	194.17	64.7233	473.149
ANOVA								ANOVA
變源	SS	自由度	MS	F	P-值	臨界值		變源	SS	自由度	MS	F	P-值	臨界值
組間	49.4214	1	49.4214	0.155122	0.713782	7.70865		組間	49.4214	1	49.4214	0.155122	0.713782	7.70865
組內	1274.39	4	318.597					組內	1274.39	4	318.597
總和	1323.81	5						總和	1323.81	5
0	2							0	2
44.56	15.51							55.44	84.49
26.81	23.12							73.19	76.88
51.68	63.5							48.32	36.5
單因子變異數分析								單因子變異數分析
摘要								摘要
組	個數	總和	平均	變異數				組	個數	總和	平均	變異數
欄 1	3	123.05	41.0167	164.046				欄 1	3	176.95	58.9833	164.046
欄 2	3	102.13	34.0433	665.249				欄 2	3	197.87	65.9567	665.249
ANOVA								ANOVA
變源	SS	自由度	MS	F	P-值	臨界值		變源	SS	自由度	MS	F	P-值	臨界值
組間	72.9411	1	72.9411	0.175911	0.696457	7.70865		組間	72.9411	1	72.9411	0.175911	0.696457	7.70865
組內	1658.59	4	414.648					組內	1658.59	4	414.648
總和	1731.53	5						總和	1731.53	5
