# Supplementary material for: RTA404, an Activator of Nrf2, Activates the Checkpoint Kinases and Induces Apoptosis through Intrinsic Apoptotic Pathway in Malignant Glioma
Source: J Clin Med. 2021 Oct 20;10(21):4805. doi: 10.3390/jcm10214805 (PMC8585078; doi:10.3390/jcm10214805)
Supplement: Supplementary file 1 [file jcm-10-04805-s001.zip › 4.U87MG Caspase 3.xlsx]

## Sheet: 工作表1
0					1						unactive	active
										0μM	99.75	0.25
										1μM	97.84	2.16
										1.5μM	95.32	4.68
										2μM	90.63	9.37
1.5					2

## Sheet: 工作表2
0					2.5						unactive	active
										0μM	99.87	0.13
										1μM	97.44	2.56
										1.5μM	98.18	1.82
										2μM	87.11	12.89
1.5					2

## Sheet: 工作表3
0					1						unactive	active
										0μM	99.2	0.8
										1μM	97.09	2.91
										1.5μM	95.92	4.08
										2μM	87.09	12.91
1.5					2

## Sheet: 工作表4
N1	unactive	Active		average	unactive	Active
0	99.75	0.25		0μM	99.6067	0.393333
1	97.84	2.16		1μM	97.4567	2.54333
1.5	95.32	4.68		1.5μM	96.4733	3.52667
2	90.63	9.37		2μM	88.2767	11.7233
N2	unactive			stdev	unactive	Active
0	99.87	0.13		0μM	0.357258	0.357258
1	97.44	2.56		1μM	0.375278	0.375278
1.5	98.18	1.82		1.5μM	1.50816	1.50816
2	87.11	12.89		2μM	2.03807	2.03807
N3	unactive
0	99.2	0.8
1	97.09	2.91
1.5	95.92	4.08
2	87.09	12.91
0	1						0	1.5						0	2
0.25	2.16						0.25	4.68						0.25	9.37
0.13	2.56						0.13	1.82						0.13	12.89
0.8	2.91						0.8	4.08						0.8	12.91
單因子變異數分析							單因子變異數分析							單因子變異數分析
摘要							摘要							摘要
組	個數	總和	平均	變異數			組	個數	總和	平均	變異數			組	個數	總和	平均	變異數
欄 1	3	1.18	0.393333	0.127633			欄 1	3	1.18	0.393333	0.127633			欄 1	3	1.18	0.393333	0.127633
欄 2	3	7.63	2.54333	0.140833			欄 2	3	10.58	3.52667	2.27453			欄 2	3	35.17	11.7233	4.15373
ANOVA					***		ANOVA					**		ANOVA					***
變源	SS	自由度	MS	F	P-值	臨界值	變源	SS	自由度	MS	F	P-值	臨界值	變源	SS	自由度	MS	F	P-值	臨界值
組間	6.93375	1	6.93375	51.6545	0.00198548	7.70865	組間	14.7267	1	14.7267	12.2612	0.0248603	7.70865	組間	192.553	1	192.553	89.9495	0.000689656	7.70865
組內	0.536933	4	0.134233				組內	4.80433	4	1.20108				組內	8.56273	4	2.14068
總和	7.47068	5					總和	19.531	5					總和	201.116	5
