# Supplementary material for: RTA404, an Activator of Nrf2, Activates the Checkpoint Kinases and Induces Apoptosis through Intrinsic Apoptotic Pathway in Malignant Glioma
Source: J Clin Med. 2021 Oct 20;10(21):4805. doi: 10.3390/jcm10214805 (PMC8585078; doi:10.3390/jcm10214805)
Supplement: Supplementary file 1 [file jcm-10-04805-s001.zip › 5.U87MG MPM2.xlsx]

## Sheet: N1
0					1					N1	Active	unactive
										0μM	25.48	74.84
										1μM	26.03	74.76
										1.5μM	23.04	77.76
										2μM	17.24	83.47
										Nocodazol	50.72	50.24
1.5					2
Nocodazol

## Sheet: N2
0					1					N2	Active	unactive
										0μM	15.9	84.67
										1μM	68.58	32.09
										1.5μM	31.48	69.41
										2μM	46.79	53.89
										Nocodazol	49.35	51.61
1.5					2
Nocodazol

## Sheet: N3
0					1					N3	Active	unactive
										0μM	7.8	92.43
										1μM	19.42	81.32
										1.5μM	24.42	76.48
										2μM	32.29	68.57
										Nocodazol	50.64	50.03
1.5					2
Nocodazol

## Sheet: N4
0					1					N4	Active	unactive
										0μM	18.71	81.76
										1μM	34.53	66.29
										1.5μM	44.56	56.44
										2μM	33.66	67.24
										Nocod.	50.53	50.2
1.5					2
N					Unstaind

## Sheet: N5
0					1					N5	Active	unactive
										0μM	24.45	76.22
										1μM	37.21	63.82
										1.5μM	33.8	67.28
										2μM	28.47	72.09
										Nocod.	49.63	50.85
1.5					2
N					Unstaind

## Sheet: average
N1	Active	unactive	N2	Active	unactive	N3	Active	unactive	N4	Active	unactive	N5	Active	unactive
0μM	25.48	74.84	0μM	15.9	84.67	0μM	7.8	92.43	0μM	18.71	81.76	0μM	24.45	76.22
1μM	26.03	74.76	1μM	68.58	32.09	1μM	19.42	81.32	1μM	34.53	66.29	1μM	37.21	63.82
1.5μM	23.04	77.76	1.5μM	31.48	69.41	1.5μM	24.42	76.48	1.5μM	44.56	56.44	1.5μM	33.8	67.28
2μM	17.24	83.47	2μM	46.79	53.89	2μM	32.29	68.57	2μM	33.66	67.24	2μM	28.47	72.09
Nocodazol	50.72	50.24	Nocodazol	49.35	51.61	Nocodazol	50.64	50.03	Nocod.	50.53	50.2	Nocod.	49.63	50.85
Average	Active	unactive
0μM	22.88	77.6067
1μM	32.59	68.29
1.5μM	33.8	67.16
2μM	26.4567	74.2667
Nocodazol	50.2933	50.43
Stdev	Active	unactive
0μM	3.85198	3.69286
1μM	7.52763	7.43847
1.5μM	13.7622	13.603
2μM	11.6407	11.4742
Nocodazol	0.636396	0.459619
0μM	25.48	18.71	24.45				0μM	25.48	18.71	24.45
1μM	26.03	34.53	37.21				1.5μM	23.04	44.56	33.8
單因子變異數分析							單因子變異數分析
摘要							摘要
組	個數	總和	平均	變異數			組	個數	總和	平均	變異數
列 1	3	68.64	22.88	13.3069			列 1	3	68.64	22.88	13.3069
列 2	3	97.77	32.59	34.0708			列 2	3	101.4	33.8	115.778
ANOVA					*		ANOVA					*
變源	SS	自由度	MS	F	P-值	臨界值	變源	SS	自由度	MS	F	P-值	臨界值
組間	141.426	1	141.426	5.97016	0.0709486	7.70865	組間	178.87	1	178.87	2.77136	0.171296	7.70865
組內	94.7554	4	23.6888				組內	258.169	4	64.5423
總和	236.182	5					總和	437.039	5
0μM	25.48	18.71	24.45				0μM	25.48	18.71	24.45
2μM	17.24	33.66	28.47				Nocodazol	50.72	50.53	49.63
單因子變異數分析							單因子變異數分析
摘要							摘要
組	個數	總和	平均	變異數			組	個數	總和	平均	變異數
列 1	3	68.64	22.88	13.3069			列 1	3	68.64	22.88	13.3069
列 2	3	79.37	26.4567	70.4442			列 2	3	150.88	50.2933	0.339033
ANOVA							ANOVA					***
變源	SS	自由度	MS	F	P-值	臨界值	變源	SS	自由度	MS	F	P-值	臨界值
組間	19.1888	1	19.1888	0.458234	0.535578	7.70865	組間	1127.24	1	1127.24	165.212	0.000211224	7.70865
組內	167.502	4	41.8756				組內	27.2919	4	6.82297
總和	186.691	5					總和	1154.53	5
