# Supplementary material for: RTA404, an Activator of Nrf2, Activates the Checkpoint Kinases and Induces Apoptosis through Intrinsic Apoptotic Pathway in Malignant Glioma
Source: J Clin Med. 2021 Oct 20;10(21):4805. doi: 10.3390/jcm10214805 (PMC8585078; doi:10.3390/jcm10214805)
Supplement: Supplementary file 1 [file jcm-10-04805-s001.zip › 6.U87MG Western Blot.xlsx]

## Sheet: CDC2
2021-03-05	No.A
b-actin							CDC2
ID/Name	Ave.Intensity	Background	Backgnd SD Mult	Integ.Intensity	%		ID/Name	Ave.Intensity	Background	Backgnd SD Mult	Integ.Intensity	%
0-700	1047.89	0	n/a	24.93	1		4-800	492.13	0	n/a	9.33	1
3-700	677.48	0	n/a	16.11	0.646518		5-800	438.31	0	n/a	8.31	0.890639
4-700	783.22	0	n/a	18.63	0.747426		6-800	399.45	0	n/a	7.57	0.811676
5-700	553.36	0	n/a	13.16	0.528071		7-800	409.82	0	n/a	7.77	0.832747
	CDC2	b-actin
0μM	492.13	1047.89	0.469639	100
1μM	438.31	677.48	0.646971	137.759
1.5μM	399.45	783.22	0.51001	108.596
2μM	409.82	553.36	0.740603	157.696
2021-03-05	No.1
b-actin						CDC2
ID/Name	Ave.Intensity	Background	Backgnd SD Mult	Integ.Intensity	%	ID/Name	Ave.Intensity	Background	Backgnd SD Mult	Integ.Intensity	%
0-700	659.25	0	n/a	21.36	1	4-800	434.24	0	n/a	10.33	1
1-700	457.43	0	n/a	14.82	0.693864	5-800	419.66	0	n/a	9.98	0.966424
2-700	463.32	0	n/a	15.01	0.702799	6-800	390.26	0	n/a	9.28	0.89872
3-700	559.69	0	n/a	18.14	0.84898	7-800	415.37	0	n/a	9.88	0.956545
	CDC2	b-actin
0μM	434.24	659.25	0.658688	100
1μM	419.66	457.43	0.91743	139.281
1.5μM	390.26	463.32	0.842312	127.877
2μM	415.37	559.69	0.742143	112.67
2021-04-26	No.2
b-actin						CDC2
ID/Name	Ave.Intensity	Background	Backgnd SD Mult	Integ.Intensity	%	ID/Name	Ave.Intensity	Background	Backgnd SD Mult	Integ.Intensity	%
0-800	1064.89	0	n/a	13.46	1	0-700	2840.53	0	n/a	65.12	1
1-800	993.83	0	n/a	12.56	0.93327	1-700	4087.73	0	n/a	93.71	1.43907
2-800	985.07	0	n/a	12.45	0.925044	2-700	4399.33	0	n/a	100.85	1.54877
3-800	1033.5	0	n/a	13.06	0.970523	3-700	3521.82	0	n/a	80.74	1.23985
	CDC2	b-actin
0μM	2840.53	1064.89	2.66744	100
1μM	4087.73	993.83	4.11311	154.197
1.5μM	4399.33	985.07	4.46601	167.427
2μM	3521.82	1033.5	3.40766	127.75
	No.A	No.1	No.2
	2021-03-05	2021-03-05	2021-04-26		Average	Stdev
0μM	100	100	100		100	0
1μM	137.759	139.281	154.197		143.746	9.08277
1.5μM	108.596	127.877	167.427		134.633	29.9915
2μM	157.696	112.67	127.75		132.705	22.9185

## Sheet: CHK1
2021-03-05	No.C
b-actin							CHK1
ID/Name	Ave.Intensity	Background	Backgnd SD Mult	Integ.Intensity			ID/Name	Ave.Intensity	Background	Backgnd SD Mult	Integ.Intensity
0-700	1363.08	0	n/a	40.49			0-800	1135.28	0	n/a	31.5
1-700	982.13	0	n/a	29.17			1-800	890.6	0	n/a	24.71
2-700	666.75	0	n/a	19.81			2-800	801.75	0	n/a	22.25
3-700	879.56	0	n/a	26.13			3-800	966.28	0	n/a	26.81
	CHK1	b-actin
0μM	1135.28	1363.08	0.832878	100
1μM	890.6	982.13	0.906805	108.876
1.5μM	801.75	666.75	1.20247	144.376
2μM	966.28	879.56	1.09859	131.903
2021-04-12	No4
b-actin							CHK1
ID/Name	Ave.Intensity	Background	Backgnd SD Mult	Integ.Intensity			ID/Name	Ave.Intensity	Background	Backgnd SD Mult	Integ.Intensity
0-700	1236.84	0	n/a	16.2			0-800	912.14	0	n/a	11.95
1-700	1169.73	0	n/a	15.32			1-800	735.22	0	n/a	9.63
2-700	1277.69	0	n/a	16.74			2-800	905.56	0	n/a	11.86
3-700	1322.56	0	n/a	17.33			3-800	882.51	0	n/a	11.56
	CHK1	b-actin
0μM	912.14	1236.84	0.737476	100
1μM	735.22	1169.73	0.628538	85.2283
1.5μM	905.56	1277.69	0.708748	96.1045
2μM	882.51	1322.56	0.667274	90.4808
	No.C	No4
	2021-03-05	2021-04-12			Average	Stdev
0μM	100	100			100	0
1μM	108.876	85.2283			97.0521	16.7215
1.5μM	144.376	96.1045			120.24	34.1329
2μM	131.903	90.4808			111.192	29.2902

## Sheet: CHK2
2021-03-05
B-actin									CHK2
ID/Name	Ave.Intensity	Background	Backgnd SD Mult	Integ.Intensity	%				ID/Name	Ave.Intensity	Background	Backgnd SD Mult	Integ.Intensity	%
0-700	1540.41	0	n/a	34.61	1				1-800	1019.75	0	n/a	18.05	1
1-700	1237.75	0	n/a	27.81	0.80352				2-800	978.29	0	n/a	17.31	0.959343
2-700	1297.32	0	n/a	29.14	0.842191				0-800	1142.21	0	n/a	20.21	1.12009
3-700	1093.98	0	n/a	24.58	0.710188				3-800	1063.74	0	n/a	18.82	1.04314
	CHK2	B-actin
0μM	1019.75	1540.41	0.661999	100
1μM	978.29	1237.75	0.790378	119.393
1.5μM	1142.21	1297.32	0.880438	132.997
2μM	1063.74	1093.98	0.972358	146.882
	2021-03-05		SD
0μM	100		0
1μM	119.393		5.85024
1.5μM	132.997		4.2559
2μM	146.882		7.49098

## Sheet: CyclinA2
2021-03-05	No.2
b-actin							CyclinA2
ID/Name	Ave.Intensity	Background	Backgnd SD Mult	Integ.Intensity	%		ID/Name	Ave.Intensity	Background	Backgnd SD Mult	Integ.Intensity
0-700	368.29	0	n/a	8.57	1		0-800	228.36	0	n/a	4.99	1
1-700	345.47	0	n/a	8.04	0.938038		1-800	208.54	0	n/a	4.55	0.913207
2-700	364.45	0	n/a	8.48	0.989573		2-800	218.59	0	n/a	4.77	0.957217
3-700	372.45	0	n/a	8.67	1.0113		3-800	226.55	0	n/a	4.95	0.992074
	CyclinA2	b-actin
0μM	228.36	368.29	0.620055	100
1μM	208.54	345.47	0.603641	97.3529
1.5μM	218.59	364.45	0.59978	96.7302
2μM	226.55	372.45	0.60827	98.0993
2021-03-05	B
b-actin							CyclinA2
ID/Name	Ave.Intensity	Background	Backgnd SD Mult	Integ.Intensity			ID/Name	Ave.Intensity	Background	Backgnd SD Mult	Integ.Intensity
0-700	348.32	0	n/a	7.56	1		0-800	244.25	0	n/a	4.89	1
1-700	301.82	0	n/a	6.55	0.866502		1-800	190.25	0	n/a	3.81	0.778915
2-700	317.75	0	n/a	6.9	0.912236		2-800	204.48	0	n/a	4.09	0.837175
3-700	330.48	0	n/a	7.18	0.948783		3-800	201.19	0	n/a	4.03	0.823705
	CyclinA2	b-actin
0μM	244.25	348.32	0.701223	100
1μM	190.25	301.82	0.630343	89.8919
1.5μM	204.48	317.75	0.643525	91.7718
2μM	201.19	330.48	0.608781	86.8171
	2021-03-05	2021-03-05
	2021/3/5 No.B	2021/3/5 No.2		SD
0μM	100	100		0
1μM	89.8919	97.3529		5.27574
1.5μM	91.7718	96.7302		3.50616
2μM	86.8171	98.0993		7.97776

## Sheet: CyclinB1
2021-03-05	No.1
b-actin							CyclinB1
ID/Name	Ave.Intensity	Background	Backgnd SD Mult	Integ.Intensity			ID/Name	Ave.Intensity	Background	Backgnd SD Mult	Integ.Intensity
0-700	659.25	0	n/a	21.36	1		0-800	386.44	0	n/a	7.16	1
1-700	457.43	0	n/a	14.82	0.693864		1-800	370.85	0	n/a	6.87	0.959657
2-700	463.32	0	n/a	15.01	0.702799		2-800	342.24	0	n/a	6.34	0.885623
3-700	559.69	0	n/a	18.14	0.84898		3-800	368.88	0	n/a	6.84	0.95456
	CyclinB1	b-actin
0μM	386.44	659.25	0.586181	100
1μM	370.85	457.43	0.810725	138.306
1.5μM	342.24	463.32	0.738669	126.014
2μM	368.88	559.69	0.659079	112.436
2021-03-05	No.A
b-actin							CyclinB1
ID/Name	Ave.Intensity	Background	Backgnd SD Mult	Integ.Intensity			ID/Name	Ave.Intensity	Background	Backgnd SD Mult	Integ.Intensity
0-700	1047.89	0	n/a	24.93	1		0-800	401.17	0	n/a	9.04	1
3-700	677.48	0	n/a	16.11	0.646518		1-800	406.38	0	n/a	9.15	1.01299
4-700	783.22	0	n/a	18.63	0.747426		2-800	341.54	0	n/a	7.69	0.85136
5-700	553.36	0	n/a	13.16	0.528071		3-800	338.02	0	n/a	7.61	0.842585
	CyclinB1	b-actin
0μM	401.17	1047.89	0.382836	100
1μM	406.38	677.48	0.599841	156.683
1.5μM	341.54	783.22	0.436072	113.906
2μM	338.02	553.36	0.61085	159.559
2021-04-12	No.1
b-actin							CyclinB1
ID/Name	Ave.Intensity	Background	Backgnd SD Mult	Integ.Intensity			ID/Name	Ave.Intensity	Background	Backgnd SD Mult	Integ.Intensity
7-700	889.68	0	n/a	12.27	1		0-800	778.14	0	n/a	10.73	1
8-700	887.78	0	n/a	12.24	0.997864		1-800	691.97	0	n/a	9.54	0.889262
9-700	859.09	0	n/a	11.85	0.965617		2-800	654.75	0	n/a	9.03	0.84143
10-700	799.86	0	n/a	11.03	0.899042		3-800	611.38	0	n/a	8.43	0.785694
	CyclinB1	b-actin
0μM	778.14	889.68	0.874629	100
1μM	691.97	887.78	0.779439	89.1165
1.5μM	654.75	859.09	0.762144	87.1391
2μM	611.38	799.86	0.764359	87.3923
2021-04-16	No.1
b-actin							CyclinB1
ID/Name	Ave.Intensity	Background	Backgnd SD Mult	Integ.Intensity			ID/Name	Ave.Intensity	Background	Backgnd SD Mult	Integ.Intensity
0-700	934.76	0	n/a	17.19	1		0-800	587.42	0	n/a	8.5	1
1-700	790.11	0	n/a	14.53	0.845254		1-800	706.22	0	n/a	10.23	1.20224
2-700	681.14	0	n/a	12.52	0.728679		2-800	681.24	0	n/a	9.86	1.15972
3-700	1380.07	0	n/a	25.37	1.47639		3-800	747.76	0	n/a	10.83	1.27296
	CyclinB1	b-actin
0μM	587.42	934.76	0.628418	100
1μM	706.22	790.11	0.893825	142.234
1.5μM	681.24	681.14	1.00015	159.153
2μM	747.76	1380.07	0.541828	86.2209
2021-04-29	No.2
b-actin							CyclinB1
ID/Name	Ave.Intensity	Background	Backgnd SD Mult	Integ.Intensity			ID/Name	Ave.Intensity	Background	Backgnd SD Mult	Integ.Intensity
0-800	1064.89	0	n/a	13.46	1		4-700	2538.12	0	n/a	38.79	1
1-800	993.83	0	n/a	12.56	0.93327		5-700	2977.81	0	n/a	45.51	1.17323
2-800	985.07	0	n/a	12.45	0.925044		6-700	3583.22	0	n/a	54.76	1.41176
3-800	1033.5	0	n/a	13.06	0.970523		7-700	3327.03	0	n/a	50.85	1.31082
	CyclinB1	b-actin
0μM	2538.12	1064.89	2.38346	100
1μM	2977.81	993.83	2.9963	125.712
1.5μM	3583.22	985.07	3.63753	152.616
2μM	3327.03	1033.5	3.21919	135.064
	No.1	No.A	No.1	No.1	No.2
	2021-03-05	2021-03-05	2021-04-12	2021-04-16	2021-04-29		AVERAGE	STDEV
0μM	100	100	100	100	100		100	0
1μM	138.306	156.683	89.1165	142.234	125.712		140.234	15.5753
1.5μM	126.014	113.906	87.1391	159.153	152.616		130.845	19.8021
2μM	112.436	159.559	87.3923	86.2209	135.064		135.686	23.5677
0μM	100	100	100				0μM	100	100	100				0μM	100	100	100
1μM	138.306	156.683	125.712				1.5μM	126.014	113.906	152.616				2μM	112.436	159.559	135.064
單因子變異數分析							單因子變異數分析							單因子變異數分析
摘要							摘要							摘要
組	個數	總和	平均	變異數			組	個數	總和	平均	變異數			組	個數	總和	平均	變異數
列 1	3	300	100	0			列 1	3	300	100	0			列 1	3	300	100	0
列 2	3	420.702	140.234	242.591			列 2	3	392.535	130.845	392.122			列 2	3	407.059	135.686	555.439
ANOVA					**		ANOVA					*		ANOVA					*
變源	SS	自由度	MS	F	P-值	臨界值	變源	SS	自由度	MS	F	P-值	臨界值	變源	SS	自由度	MS	F	P-值	臨界值
組間	2428.16	1	2428.16	20.0185	0.0110389	7.70865	組間	1427.12	1	1427.12	7.27895	0.0542092	7.70865	組間	1910.27	1	1910.27	6.87843	0.0586345	7.70865
組內	485.183	4	121.296				組內	784.245	4	196.061				組內	1110.88	4	277.719
總和	2913.34	5					總和	2211.36	5					總和	3021.15	5

## Sheet: NRF2
20210324	No1
B-actin							NRF2
ID/Name	Ave.Intensity	Background	Backgnd SD Mult	Integ.Intensity			ID/Name	Ave.Intensity	Background	Backgnd SD Mult	Integ.Intensity
0-700	3632.2	0	n/a	96	1		0-800	290.08	0	n/a	3.42	1
1-700	2712.99	0	n/a	71.7	0.746927		1-800	250.33	0	n/a	2.95	0.862969
2-700	2594.72	0	n/a	68.58	0.714366		2-800	238.77	0	n/a	2.81	0.823118
3-700	3061.66	0	n/a	80.92	0.842922		3-800	289.07	0	n/a	3.4	0.996518
NRF2		B-actin			NRF2/B-actin	%
290.08	1	3632.2	1		0.0798634	100
250.33	0.862969	2712.99	0.746927		0.0922709	115.536
238.77	0.823118	2594.72	0.714366		0.0920215	115.224
289.07	0.996518	3061.66	0.842922		0.0944161	118.222
20210324	NoA
B-actin							NRF2
ID/Name	Ave.Intensity	Background	Backgnd SD Mult	Integ.Intensity			ID/Name	Ave.Intensity	Background	Backgnd SD Mult	Integ.Intensity
0-700	3066.52	0	n/a	56.82	1		0-800	213.19	0	n/a	2.39	1
1-700	2897.47	0	n/a	53.69	0.944872		1-800	224.88	0	n/a	2.52	1.05483
2-700	2638.86	0	n/a	48.9	0.860539		2-800	227.08	0	n/a	2.54	1.06515
3-700	2713.02	0	n/a	50.27	0.884723		3-800	214.17	0	n/a	2.4	1.0046
NRF2		B-actin			NRF2/B-actin	%
213.19	1	3066.52	1		0.0695218	100
224.88	1.05483	2897.47	0.944872		0.0776125	111.638
227.08	1.06515	2638.86	0.860539		0.0860523	123.777
214.17	1.0046	2713.02	0.884723		0.0789415	113.549
	2021/03/24 No.1	2021/03/24 No.A		SD
0μM	100	100		0
1μM	115.536	111.638		2.7564
1.5μM	115.224	123.777		6.04852
2μM	118.222	113.549		3.30402

## Sheet: pCHK2
2021-04-29	No.4
B-actin							pCHK2
ID/Name	Ave.Intensity	Background	Backgnd SD Mult	Integ.Intensity			ID/Name	Ave.Intensity	Background	Backgnd SD Mult	Integ.Intensity
4-800	214.81	0	n/a	2.65			4-700	1023.34	0	n/a	12.61
5-800	188.61	0	n/a	2.32			5-700	955.97	0	n/a	11.78
6-800	203.71	0	n/a	2.51			6-700	1066.95	0	n/a	13.15
7-800	209.54	0	n/a	2.58			7-700	1152.41	0	n/a	14.2
	pCHK2	B-actin				SD
0μM	1023.34	214.81	4.76393	100		0
1μM	955.97	188.61	5.0685	106.393		5.21327
1.5μM	1066.95	203.71	5.23759	109.943		3.51817
2μM	1152.41	209.54	5.49971	115.445		6.34947

## Sheet: all
			cyclin A2	NRF2	p-CHK2	CHK2	CHK1	p21
		0μM	100	100	100	100	100	100
		1μM	89.8919	115.536	106.393	119.393	97.0521	112.724
		1.5μM	91.7718	115.224	109.943	132.997	120.24	108.106
		2μM	86.8171	118.222	115.445	146.882	111.192	103.722
			SD
			0	0	0	0	0	0
			5.27574	2.7564	5.21327	5.85024	16.7215	0.0145956
			3.50616	6.04852	3.51817	4.2559	14.1329	4.51696
			7.97776	3.30402	6.34947	7.49098	9.2902	3.52856

## Sheet: P21
2021-03-05	No.2
b-actin						P21
ID/Name	Ave.Intensity	Background	Backgnd SD Mult	Integ.Intensity		ID/Name	Ave.Intensity	Background	Backgnd SD Mult	Integ.Intensity
4-700	357.97	0	n/a	9.73	1	4-800	213.9	0	n/a	5.42	1
5-700	337.19	0	n/a	9.16	0.94195	5-800	227.12	0	n/a	5.75	1.0618
6-700	355.51	0	n/a	9.66	0.993128	6-800	229.65	0	n/a	5.82	1.07363
7-700	361.97	0	n/a	9.84	1.01117	7-800	224.34	0	n/a	5.68	1.04881
	P21	b-actin
0μM	213.9	357.97	0.597536	100
1μM	227.12	337.19	0.673567	112.724
1.5μM	229.65	355.51	0.645973	108.106
2μM	224.34	361.97	0.619775	103.722
2021-03-05	No.B
b-actin							P21
ID/Name	Ave.Intensity	Background	Backgnd SD Mult	Integ.Intensity			ID/Name	Ave.Intensity	Background	Backgnd SD Mult	Integ.Intensity
4-700	338.8	0	n/a	8.32	1		4-800	197.73	0	n/a	3.96	1
5-700	295.35	0	n/a	7.25	0.871753		5-800	194.34	0	n/a	3.89	0.982855
6-700	311.22	0	n/a	7.64	0.918595		6-800	207.96	0	n/a	4.16	1.05174
7-700	324.34	0	n/a	7.97	0.95732		7-800	186.89	0	n/a	3.74	0.945178
	P21	b-actin
0μM	197.73	338.8	0.583619	100
1μM	194.34	295.35	0.657999	112.745
1.5μM	207.96	311.22	0.668209	114.494
2μM	186.89	324.34	0.576216	98.7316
2021-03-05
b-actin							P21
ID/Name	Ave.Intensity	Background	Backgnd SD Mult	Integ.Intensity			ID/Name	Ave.Intensity	Background	Backgnd SD Mult	Integ.Intensity
0-700							0-800
1-700							1-800
2-700							2-800
3-700							3-800
	P21	b-actin
0μM	1	1	1	100
1μM	1	1	1	100
1.5μM	1	1	1	100
2μM	1	1	1	100
	2021/3/5 No.2	2021/3/5 No.B		SD
0μM	100	100		0
1μM	112.724	112.745		0.0145956
1.5μM	108.106	114.494		4.51696
2μM	103.722	98.7316		3.52856
